# Supplementary material for: The Effect of the COVID-19 Pandemic on Pulmonary Tuberculosis Control in the Selected Upazila Health Complexes of Dhaka Division, Bangladesh
Source: Trop Med Infect Dis. 2022 Nov 17;7(11):385. doi: 10.3390/tropicalmed7110385 (PMC9695409; doi:10.3390/tropicalmed7110385)
Supplement: Supplementary file 1 [file tropicalmed-07-00385-s001.zip]

Archive with 1 entries (1 files):
- tropicalmed-2034417-supplementary.pdf
